# Supplementary material for: Growth and Lipidomic Responses of Juvenile Pacific White Shrimp Litopenaeus vannamei to Low Salinity
Source: Front Physiol. 2019 Aug 23;10:1087. doi: 10.3389/fphys.2019.01087 (PMC6716509; doi:10.3389/fphys.2019.01087)
Supplement: TABLE S1 — The raw data of differential lipid metabolites using for pathway analysis in gill. VIP > 1 and P-values < 0.05 were regarded as the screening condition. m/z is the mass-to-charge ratio of metabolites. FA is the abbreviation of fatty acid and VIP is the abbreviation of variable importance in the projection. [file Table_1.XLSX]

## Sheet: Sheet1
NO.	Retention Time (min)	Lipid Ion	Lipid Group	Class	Fatty Acid	FA 1	FA 2	FA 3	m/z	Ion Formula	VIP	P-Value	Fold Change(3‰/30‰)
1	5.354	PC(20:5/22:5)+HCOO	PC(42:10)+HCOO	PC	(20:5/22:5)	(20:5)	(22:5)		898.56	C51 H81 O10 N1 P1	1.59757	8.79488e-06	-2.04725
2	6.652	PS(38:5)-H	PS(38:5)-H	PS	(38:5)	(38:5)			808.513	C44 H75 O10 N1 P1	1.59349	1.38736e-05	-1.74777
3	6.2755	PC(28:1e)+HCOO	PC(28:1e)+HCOO	PC	(28:1e)	(28:1e)			706.503	C37 H73 O9 N1 P1	1.58693	2.55697e-05	-1.29505
4	8.4975	PC(16:0/17:2)+HCOO	PC(33:2)+HCOO	PC	(16:0/17:2)	(16:0)	(17:2)		788.545	C42 H79 O10 N1 P1	1.57877	4.74312e-05	-1.78004
5	7.386	PG(27:2p)+(CH3CH2)3NH	PG(27:2p)+(CH3CH2)3NH	PG	(27:2p)	(27:2p)			748.536	C39 H77 O9 N2 P1	1.57304	2.86763e-06	-1.72275
6	7.335	PS(38:4)-H	PS(38:4)-H	PS	(38:4)	(38:4)			810.529	C44 H77 O10 N1 P1	1.56924	8.55093e-05	-1.90269
7	10.217	SM(d17:1/20:0)+HCOO	SM(d37:1)+HCOO	SM	(d17:1/20:0)	(d17:1)	(20:0)		789.613	C43 H86 O8 N2 P1	1.56446	0.000110474	-1.23548
8	9.3825	SM(d13:0/23:1)+HCOO	SM(d36:1)+HCOO	SM	(d13:0/23:1)	(d13:0)	(23:1)		775.597	C42 H84 O8 N2 P1	1.56319	0.000117879	-0.583787
9	11.022	SM(d22:0/16:1)+HCOO	SM(d38:1)+HCOO	SM	(d22:0/16:1)	(d22:0)	(16:1)		803.628	C44 H88 O8 N2 P1	1.56056	0.000134144	-1.10755
10	8.97	PE(38:4p)-H	PE(38:4p)-H	PE	(38:4p)	(38:4p)			750.544	C43 H77 O7 N1 P1	1.55926	0.000142711	-1.02769
11	7.4245	PG(29:3p)+(CH3CH2)3NH	PG(29:3p)+(CH3CH2)3NH	PG	(29:3p)	(29:3p)			774.552	C41 H79 O9 N2 P1	1.55481	2.60399e-05	-1.65891
12	7.527	PC(16:0/22:6)+HCOO	PC(38:6)+HCOO	PC	(16:0/22:6)	(16:0)	(22:6)		850.56	C47 H81 O10 N1 P1	1.55314	0.000187821	0.722919
13	8.9685	PC(14:0e/22:4)+HCOO	PC(36:4e)+HCOO	PC	(14:0e/22:4)	(14:0e)	(22:4)		812.581	C45 H83 O9 N1 P1	1.55122	0.000203722	-0.608573
14	9.448	PC(34:1)+H	PC(34:1)+H	PC	(16:0/18:1)	(16:0)	(18:1)		760.585	C42 H83 O8 N1 P1	1.55082	3.59695e-05	-1.43028
15	12.835	SM(d20:1/20:0)+HCOO	SM(d40:1)+HCOO	SM	(d20:1/20:0)	(d20:1)	(20:0)		831.66	C46 H92 O8 N2 P1	1.5469	0.0002427	-1.16948
16	15.578	SM(d48:8)+H	SM(d48:8)+H	SM	(d48:8)	(d48:8)			885.684	C53 H94 O6 N2 P1	1.54632	4.98345e-05	-2.43132
17	15.5785	TG(9:0/13:0/24:7)+(CH3CH2)3NH	TG(46:7)+(CH3CH2)3NH	TG	(9:0/13:0/24:7)	(9:0)	(13:0)	(24:7)	880.726	C55 H96 O6 N2	1.54609	5.06231e-05	-2.57952
18	6.125	PA(16:0/20:5)-H	PA(36:5)-H	PA	(16:0/20:5)	(16:0)	(20:5)		693.45	C39 H66 O8 N0 P1	1.54082	0.000305265	-2.27127
19	7.925	PE(18:0/22:6)-H	PE(40:6)-H	PE	(18:0/22:6)	(18:0)	(22:6)		790.539	C45 H77 O8 N1 P1	1.54018	0.000312502	-1.07043
20	6.995	PS(40:6)-H	PS(40:6)-H	PS	(40:6)	(40:6)			834.529	C46 H77 O10 N1 P1	1.53846	0.000332219	-1.93627
21	5.405	PE(18:3/20:5)-H	PE(38:8)-H	PE	(18:3/20:5)	(18:3)	(20:5)		758.477	C43 H69 O8 N1 P1	1.53811	0.000336371	-1.17919
22	6.1415	PS(38:6)-H	PS(38:6)-H	PS	(38:6)	(38:6)			806.498	C44 H73 O10 N1 P1	1.53252	0.000406778	-1.76725
23	6.141	PC(15:2/20:5)+HCOO	PC(35:7)+HCOO	PC	(15:2/20:5)	(15:2)	(20:5)		806.498	C44 H73 O10 N1 P1	1.53174	0.000417337	-1.79971
24	10.473	PE(36:1p)-H	PE(36:1p)-H	PE	(36:1p)	(36:1p)			728.56	C41 H79 O7 N1 P1	1.53156	0.000419828	-0.587391
25	6.976	PE(42:10)+H	PE(42:10)+H	PE	(42:10)	(42:10)			812.522	C47 H75 O8 N1 P1	1.52769	0.000144194	-1.09201
26	8.493	PC(16:0/16:1)+HCOO	PC(32:1)+HCOO	PC	(16:0/16:1)	(16:0)	(16:1)		776.545	C41 H79 O10 N1 P1	1.52749	0.000477951	-0.455223
27	6.4325	PA(16:0/22:6)-H	PA(38:6)-H	PA	(16:0/22:6)	(16:0)	(22:6)		719.466	C41 H68 O8 N0 P1	1.52742	0.000478923	-2.38657
28	7.0175	PG(25:2e)+(CH3CH2)3NH	PG(25:2e)+(CH3CH2)3NH	PG	(25:2e)	(25:2e)			722.52	C37 H75 O9 N2 P1	1.52254	0.00018277	-1.86502
29	11.914	SM(d17:1/22:0)+HCOO	SM(d39:1)+HCOO	SM	(d17:1/22:0)	(d17:1)	(22:0)		817.644	C45 H90 O8 N2 P1	1.52006	0.000597068	-1.11964
30	7.378	PE(38:6p)-H	PE(38:6p)-H	PE	(38:6p)	(38:6p)			746.513	C43 H73 O7 N1 P1	1.51933	0.000609759	-0.717258
31	6.545	PS(39:6)-H	PS(39:6)-H	PS	(39:6)	(39:6)			820.513	C45 H75 O10 N1 P1	1.51306	0.000725854	-2.09284
32	7.498	PE(16:0/18:2)-H	PE(34:2)-H	PE	(16:0/18:2)	(16:0)	(18:2)		714.508	C39 H73 O8 N1 P1	1.51274	0.000732155	0.841293
33	5.949	PE(40:10)+H	PE(40:10)+H	PE	(40:10)	(40:10)			784.491	C45 H71 O8 N1 P1	1.51063	0.000296463	-1.33401
34	6.24	PE(18:2/22:6)-H	PE(40:8)-H	PE	(18:2/22:6)	(18:2)	(22:6)		786.508	C45 H73 O8 N1 P1	1.50647	0.000862632	-1.24242
35	7.4175	PE(40:7p)-H	PE(40:7p)-H	PE	(40:7p)	(40:7p)			772.529	C45 H75 O7 N1 P1	1.50526	0.000889541	-0.640121
36	8.5015	PE(42:9p)+H	PE(42:9p)+H	PE	(42:9p)	(42:9p)			798.543	C47 H77 O7 N1 P1	1.50209	0.000401623	-1.10896
37	5.5785	PA(20:5/18:2)-H	PA(38:7)-H	PA	(20:5/18:2)	(20:5)	(18:2)		717.45	C41 H66 O8 N0 P1	1.49969	0.00101981	-2.98729
38	7.684	PC(17:4/20:1)+HCOO	PC(37:5)+HCOO	PC	(17:4/20:1)	(17:4)	(20:1)		838.56	C46 H81 O10 N1 P1	1.49851	0.00104889	1.21262
39	10.8355	PC(16:0e/16:0)+HCOO	PC(32:0e)+HCOO	PC	(16:0e/16:0)	(16:0e)	(16:0)		764.581	C41 H83 O9 N1 P1	1.49588	0.00111595	-1.26138
40	7.9165	PG(28:2p)+(CH3CH2)3NH	PG(28:2p)+(CH3CH2)3NH	PG	(28:2p)	(28:2p)			762.552	C40 H79 O9 N2 P1	1.49491	0.000506864	-1.71032
41	8.492	PE(40:6p)-H	PE(40:6p)-H	PE	(40:6p)	(40:6p)			774.544	C45 H77 O7 N1 P1	1.4929	0.00119488	-0.790815
42	5.892	PS(29:6/9:0)-H	PS(38:6)-H	PS	(29:6/9:0)	(29:6)	(9:0)		806.498	C44 H73 O10 N1 P1	1.49264	0.00120209	-1.35776
43	6.4225	PS(15:2/21:2)-H	PS(36:4)-H	PS	(15:2/21:2)	(15:2)	(21:2)		782.498	C42 H73 O10 N1 P1	1.49251	0.00120545	-1.94737
44	8.9685	PC(16:0p/20:3)+HCOO	PC(36:3p)+HCOO	PC	(16:0p/20:3)	(16:0p)	(20:3)		812.581	C45 H83 O9 N1 P1	1.48842	0.0013204	-0.59031
45	6.4765	PA(18:1/22:6)-H	PA(40:7)-H	PA	(18:1/22:6)	(18:1)	(22:6)		745.481	C43 H70 O8 N0 P1	1.48835	0.00132244	-2.45942
46	5.849	PS(16:0/20:5)-H	PS(36:5)-H	PS	(16:0/20:5)	(16:0)	(20:5)		780.482	C42 H71 O10 N1 P1	1.48751	0.00134692	-1.86082
47	6.182	PS(40:7)-H	PS(40:7)-H	PS	(40:7)	(40:7)			832.513	C46 H75 O10 N1 P1	1.48678	0.00136858	-1.46543
48	8.678	SM(d17:0/18:1)+HCOO	SM(d35:1)+HCOO	SM	(d17:0/18:1)	(d17:0)	(18:1)		761.581	C41 H82 O8 N2 P1	1.47836	0.0016331	-0.76929
49	10.201	PC(22:1/22:6)+HCOO	PC(44:7)+HCOO	PC	(22:1/22:6)	(22:1)	(22:6)		932.639	C53 H91 O10 N1 P1	1.47245	0.0018375	0.930458
50	11.9295	PE(38:1p)-H	PE(38:1p)-H	PE	(38:1p)	(38:1p)			756.591	C43 H83 O7 N1 P1	1.47125	0.00188089	-0.520661
51	8.352	PE(18:0/20:4)-H	PE(38:4)-H	PE	(18:0/20:4)	(18:0)	(20:4)		766.539	C43 H77 O8 N1 P1	1.4707	0.00190108	-0.912659
52	7.7825	PE(36:4p)-H	PE(36:4p)-H	PE	(36:4p)	(36:4p)			722.513	C41 H73 O7 N1 P1	1.46519	0.00211031	-1.07253
53	6.16	PC(14:0/20:5)+HCOO	PC(34:5)+HCOO	PC	(14:0/20:5)	(14:0)	(20:5)		796.513	C43 H75 O10 N1 P1	1.46299	0.00219778	0.520218
54	12.2405	PC(40:3p)+HCOO	PC(40:3p)+HCOO	PC	(40:3p)	(40:3p)			868.644	C49 H91 O9 N1 P1	1.46151	0.00225798	-2.62857
55	8.258	PC(19:2/19:3)+HCOO	PC(38:5)+HCOO	PC	(19:2/19:3)	(19:2)	(19:3)		852.576	C47 H83 O10 N1 P1	1.45796	0.00240685	1.15323
56	9.3785	SM(d38:4)+H	SM(d38:4)+H	SM	(d38:4)	(d38:4)			753.591	C43 H82 O6 N2 P1	1.4562	0.00138962	-1.14743
57	7.015	PE(36:5p)-H	PE(36:5p)-H	PE	(36:5p)	(36:5p)			720.497	C41 H71 O7 N1 P1	1.44982	0.00277151	-0.501744
58	7.129	PC(16:0/20:5)+HCOO	PC(36:5)+HCOO	PC	(16:0/20:5)	(16:0)	(20:5)		824.545	C45 H79 O10 N1 P1	1.44871	0.00282396	0.710658
59	9.729	PC(28:2/8:0)+HCOO	PC(36:2)+HCOO	PC	(28:2/8:0)	(28:2)	(8:0)		830.592	C45 H85 O10 N1 P1	1.44792	0.00286147	0.467177
60	5.5955	PS(19:2/21:6)-H	PS(40:8)-H	PS	(19:2/21:6)	(19:2)	(21:6)		830.498	C46 H73 O10 N1 P1	1.44769	0.00287229	-2.89453
61	12.686	PC(18:2p/24:2)+HCOO	PC(42:4p)+HCOO	PC	(18:2p/24:2)	(18:2p)	(24:2)		894.659	C51 H93 O9 N1 P1	1.44602	0.00295343	-2.17703
62	8.783	PC(35:4)+H	PC(35:4)+H	PC	(35:4)	(35:4)			768.554	C43 H79 O8 N1 P1	1.44155	0.00188532	-1.50128
63	12.653	PC(10:0e/24:0)+HCOO	PC(34:0e)+HCOO	PC	(10:0e/24:0)	(10:0e)	(24:0)		792.612	C43 H87 O9 N1 P1	1.44062	0.00322455	-1.87611
64	5.8205	PC(20:5/23:5)+HCOO	PC(43:10)+HCOO	PC	(20:5/23:5)	(20:5)	(23:5)		912.576	C52 H83 O10 N1 P1	1.43918	0.00329976	-1.16932
65	8.0745	PE(40:8p)+H	PE(40:8p)+H	PE	(40:8p)	(40:8p)			772.528	C45 H75 O7 N1 P1	1.43176	0.00227343	-0.561901
66	7.0555	PG(27:3e)+(CH3CH2)3NH	PG(27:3e)+(CH3CH2)3NH	PG	(27:3e)	(27:3e)			748.536	C39 H77 O9 N2 P1	1.42766	0.00245019	-1.91678
67	7.573	PC(17:4/23:3)+HCOO	PC(40:7)+HCOO	PC	(17:4/23:3)	(17:4)	(23:3)		876.576	C49 H83 O10 N1 P1	1.42616	0.00402887	0.682384
68	8.073	PG(27:2e)+(CH3CH2)3NH	PG(27:2e)+(CH3CH2)3NH	PG	(27:2e)	(27:2e)			750.552	C39 H79 O9 N2 P1	1.42504	0.00256757	-1.53
69	5.334	PS(38:7)-H	PS(38:7)-H	PS	(38:7)	(38:7)			804.482	C44 H71 O10 N1 P1	1.42088	0.0043523	-2.13767
70	6.4855	PE(38:7p)-H	PE(38:7p)-H	PE	(38:7p)	(38:7p)			744.497	C43 H71 O7 N1 P1	1.41926	0.00445455	-1.37143
71	8.446	PE(16:0/18:1)-H	PE(34:1)-H	PE	(16:0/18:1)	(16:0)	(18:1)		716.524	C39 H75 O8 N1 P1	1.41841	0.00450909	0.747447
72	8.157	PC(34:4)+H	PC(34:4)+H	PC	(34:4)	(34:4)			754.538	C42 H77 O8 N1 P1	1.41619	0.00299134	-0.829941
73	8.7665	PC(26:6/14:0)+HCOO	PC(40:6)+HCOO	PC	(26:6/14:0)	(26:6)	(14:0)		878.592	C49 H85 O10 N1 P1	1.41605	0.004662	0.928979
74	8.356	PC(28:3/8:0)+HCOO	PC(36:3)+HCOO	PC	(28:3/8:0)	(28:3)	(8:0)		828.576	C45 H83 O10 N1 P1	1.41472	0.00474965	0.498412
75	7.783	PE(17:0/20:4)-H	PE(37:4)-H	PE	(17:0/20:4)	(17:0)	(20:4)		752.524	C42 H75 O8 N1 P1	1.41465	0.00475409	-0.968923
76	7.401	PE(41:7)+H	PE(41:7)+H	PE	(41:7)	(41:7)			804.554	C46 H79 O8 N1 P1	1.41353	0.00312707	-1.21206
77	8.499	PG(29:2p)+(CH3CH2)3NH	PG(29:2p)+(CH3CH2)3NH	PG	(29:2p)	(29:2p)			776.567	C41 H81 O9 N2 P1	1.41339	0.0031344	-1.7139
78	6.434	PC(21:4/22:5)+HCOO	PC(43:9)+HCOO	PC	(21:4/22:5)	(21:4)	(22:5)		914.592	C52 H85 O10 N1 P1	1.40955	0.00510078	-1.124
79	15.7515	TG(18:3/18:2/20:5)+H	TG(56:10)+H	TG	(18:3/18:2/20:5)	(18:3)	(18:2)	(20:5)	899.712	C59 H95 O6	1.39919	0.00392621	0.711265
80	9.721	PE(41:5)+H	PE(41:5)+H	PE	(41:5)	(41:5)			808.585	C46 H83 O8 N1 P1	1.39897	0.00393985	-1.23271
81	7.572	PS(28:2/8:0)-H	PS(36:2)-H	PS	(28:2/8:0)	(28:2)	(8:0)		786.529	C42 H77 O10 N1 P1	1.3947	0.00619955	-1.8972
82	7.3215	DG(42:11)+H	DG(42:11)+H	DG	(42:11)	(42:11)			687.498	C45 H67 O5	1.39383	0.00425625	-1.04735
83	7.3955	PE(17:0/22:6)-H	PE(39:6)-H	PE	(17:0/22:6)	(17:0)	(22:6)		776.524	C44 H75 O8 N1 P1	1.39269	0.00635918	-1.03139
84	9.725	PC(18:1/18:1)+Na	PC(36:2)+Na	PC	(18:1/18:1)	(18:1)	(18:1)		808.583	C44 H84 O8 N1 P1 Na1	1.39118	0.00442531	-1.24376
85	7.1925	PE(36:5e)-H	PE(36:5e)-H	PE	(36:5e)	(36:5e)			722.513	C41 H73 O7 N1 P1	1.39036	0.00654745	-0.801138
86	7.162	PC(18:2/20:4)+HCOO	PC(38:6)+HCOO	PC	(18:2/20:4)	(18:2)	(20:4)		850.56	C47 H81 O10 N1 P1	1.38932	0.00663278	0.506443
87	9.267	PC(18:0/22:5)+HCOO	PC(40:5)+HCOO	PC	(18:0/22:5)	(18:0)	(22:5)		880.607	C49 H87 O10 N1 P1	1.38851	0.00669937	0.81205
88	9.449	PC(34:3)+H	PC(34:3)+H	PC	(34:3)	(34:3)			756.554	C42 H79 O8 N1 P1	1.38416	0.00489438	-1.04682
89	9.3035	PE(36:2p)-H	PE(36:2p)-H	PE	(36:2p)	(36:2p)			726.544	C41 H77 O7 N1 P1	1.38379	0.00709687	-0.585335
90	5.94	PE(20:5/18:2)-H	PE(38:7)-H	PE	(20:5/18:2)	(20:5)	(18:2)		760.492	C43 H71 O8 N1 P1	1.38113	0.00732777	-0.668735
91	5.85	PA(18:2/22:6)-H	PA(40:8)-H	PA	(18:2/22:6)	(18:2)	(22:6)		743.466	C43 H68 O8 N0 P1	1.37986	0.0074388	-1.65855
92	18.8555	TG(18:0/18:1/20:4)+H	TG(56:5)+H	TG	(18:0/18:1/20:4)	(18:0)	(18:1)	(20:4)	909.791	C59 H105 O6	1.37073	0.00587889	1.03704
93	10.3985	PC(10:0e/22:1)+HCOO	PC(32:1e)+HCOO	PC	(10:0e/22:1)	(10:0e)	(22:1)		762.565	C41 H81 O9 N1 P1	1.36648	0.00868309	-0.736908
94	10.3985	PC(16:0p/16:0)+HCOO	PC(32:0p)+HCOO	PC	(16:0p/16:0)	(16:0p)	(16:0)		762.565	C41 H81 O9 N1 P1	1.36617	0.00871291	-0.759153
95	9.7205	PC(38:5)+H	PC(38:5)+H	PC	(38:5)	(38:5)			808.585	C46 H83 O8 N1 P1	1.36278	0.00651666	-1.35704
96	10.3985	LPC(32:1)+HCOO	LPC(32:1)+HCOO	LPC	(32:1)	(32:1)			762.565	C41 H81 O9 N1 P1	1.35732	0.00960619	-0.723873
97	7.375	PG(26:2e)+(CH3CH2)3NH	PG(26:2e)+(CH3CH2)3NH	PG	(26:2e)	(26:2e)			736.536	C38 H77 O9 N2 P1	1.35636	0.00706289	-1.79658
98	9.4735	PE(39:4)+H	PE(39:4)+H	PE	(39:4)	(39:4)			782.569	C44 H81 O8 N1 P1	1.35422	0.00725158	-0.472815
99	8.441	PC(16:0e/22:6)+HCOO	PC(38:6e)+HCOO	PC	(16:0e/22:6)	(16:0e)	(22:6)		836.581	C47 H83 O9 N1 P1	1.3536	0.00999808	0.468258
100	7.0895	PC(20:2/20:5)+HCOO	PC(40:7)+HCOO	PC	(20:2/20:5)	(20:2)	(20:5)		876.576	C49 H83 O10 N1 P1	1.34533	0.0109061	0.888428
101	11.551	PC(20:0e/22:6)+HCOO	PC(42:6e)+HCOO	PC	(20:0e/22:6)	(20:0e)	(22:6)		892.644	C51 H91 O9 N1 P1	1.34435	0.0110159	-0.883818
102	8.069	PE(38:5p)-H	PE(38:5p)-H	PE	(38:5p)	(38:5p)			748.529	C43 H75 O7 N1 P1	1.33785	0.0117692	-0.424847
103	5.8145	PE(16:1/20:5)-H	PE(36:6)-H	PE	(16:1/20:5)	(16:1)	(20:5)		734.477	C41 H69 O8 N1 P1	1.33447	0.0121742	-0.437379
104	2.308	LPC(14:0e)+HCOO	LPC(14:0e)+HCOO	LPC	(14:0e)	(14:0e)			498.32	C23 H49 O8 N1 P1	1.33128	0.0125635	1.27442
105	7.9745	PC(18:1/20:4)+HCOO	PC(38:5)+HCOO	PC	(18:1/20:4)	(18:1)	(20:4)		852.576	C47 H83 O10 N1 P1	1.32835	0.0129283	0.597528
106	2.2735	LPC(15:0)+HCOO	LPC(15:0)+HCOO	LPC	(15:0)	(15:0)			526.315	C24 H49 O9 N1 P1	1.32327	0.0135761	1.51488
107	10.4985	PC(18:0e/20:4)+HCOO	PC(38:4e)+HCOO	PC	(18:0e/20:4)	(18:0e)	(20:4)		840.612	C47 H87 O9 N1 P1	1.32014	0.0139841	-0.683563
108	10.501	PC(18:0p/20:3)+HCOO	PC(38:3p)+HCOO	PC	(18:0p/20:3)	(18:0p)	(20:3)		840.612	C47 H87 O9 N1 P1	1.31725	0.0143694	-0.728216
109	8.1195	PE(36:3p)-H	PE(36:3p)-H	PE	(36:3p)	(36:3p)			724.529	C41 H75 O7 N1 P1	1.31538	0.014622	0.551757
110	9.115	PE(34:1p)-H	PE(34:1p)-H	PE	(34:1p)	(34:1p)			700.529	C39 H75 O7 N1 P1	1.30985	0.0153841	-0.548197
111	6.9645	PE(18:1/22:6)-H	PE(40:7)-H	PE	(18:1/22:6)	(18:1)	(22:6)		788.524	C45 H75 O8 N1 P1	1.30893	0.0155132	-0.493838
112	18.3455	TG(16:0/18:1/20:4)+H	TG(54:5)+H	TG	(16:0/18:1/20:4)	(16:0)	(18:1)	(20:4)	881.759	C57 H101 O6	1.30561	0.0124259	0.971783
113	6.62	PE(18:1/20:5)-H	PE(38:6)-H	PE	(18:1/20:5)	(18:1)	(20:5)		762.508	C43 H73 O8 N1 P1	1.30277	0.0163951	-0.415526
114	7.573	PE(20:1/22:6)-H	PE(42:7)-H	PE	(20:1/22:6)	(20:1)	(22:6)		816.555	C47 H79 O8 N1 P1	1.28448	0.0191999	0.664876
115	6.174	PE(36:6p)-H	PE(36:6p)-H	PE	(36:6p)	(36:6p)			718.482	C41 H69 O7 N1 P1	1.27438	0.0208689	-1.24412
116	2.441	LPC(16:0p)+HCOO	LPC(16:0p)+HCOO	LPC	(16:0p)	(16:0p)			524.336	C25 H51 O8 N1 P1	1.26539	0.0224272	1.33061
117	11.0515	PC(40:5)+H	PC(40:5)+H	PC	(40:5)	(40:5)			836.616	C48 H87 O8 N1 P1	1.2642	0.0183027	-1.98641
118	9.7695	TG(9:0/18:2/22:5)+(CH3CH2)3NH	TG(49:7)+(CH3CH2)3NH	TG	(9:0/18:2/22:5)	(9:0)	(18:2)	(22:5)	922.773	C58 H102 O6 N2	1.26016	0.0189542	0.502372
119	16.0035	PI(51:0)+K	PI(51:0)+K	PI	(51:0)	(51:0)			1115.79	C60 H117 O13 N0 P1 K1	1.25754	0.0193839	0.573199
120	5.6975	PE(18:3/22:6)-H	PE(40:9)-H	PE	(18:3/22:6)	(18:3)	(22:6)		784.492	C45 H71 O8 N1 P1	1.2551	0.0242962	-1.27632
121	13.1255	TG(12:0p/16:0/21:6)+(CH3CH2)3NH	TG(49:6p)+(CH3CH2)3NH	TG	(12:0p/16:0/21:6)	(12:0p)	(16:0)	(21:6)	908.794	C58 H104 O5 N2	1.25449	0.0198924	0.458655
122	11.554	PC(20:0p/22:5)+HCOO	PC(42:5p)+HCOO	PC	(20:0p/22:5)	(20:0p)	(22:5)		892.644	C51 H91 O9 N1 P1	1.25164	0.0249468	-0.809308
123	17.938	TG(16:0/18:2/20:5)+H	TG(54:7)+H	TG	(16:0/18:2/20:5)	(16:0)	(18:2)	(20:5)	877.728	C57 H97 O6	1.25084	0.0205102	0.899229
124	7.526	PE(18:0/20:5)-H	PE(38:5)-H	PE	(18:0/20:5)	(18:0)	(20:5)		764.524	C43 H75 O8 N1 P1	1.25023	0.0252143	-0.43162
125	2.7115	LPE(18:0)-H	LPE(18:0)-H	LPE	(18:0)	(18:0)			480.31	C23 H47 O7 N1 P1	1.24938	0.0253781	1.50064
126	8.351	PC(36:3)+H	PC(36:3)+H	PC	(18:1/18:2)	(18:1)	(18:2)		784.585	C44 H83 O8 N1 P1	1.24758	0.0210728	-0.892178
127	18.3735	TG(18:1/18:1/20:4)+H	TG(56:6)+H	TG	(18:1/18:1/20:4)	(18:1)	(18:1)	(20:4)	907.775	C59 H103 O6	1.24287	0.0219034	0.590512
128	4.759	PS(20:5/20:5)-H	PS(40:10)-H	PS	(20:5/20:5)	(20:5)	(20:5)		826.466	C46 H69 O10 N1 P1	1.24141	0.0269315	#NUM!
129	11.0265	PE(41:4)+H	PE(41:4)+H	PE	(41:4)	(41:4)			810.601	C46 H85 O8 N1 P1	1.24134	0.0221767	-1.19183
130	6.2525	PE(22:5/18:2)-H	PE(40:7)-H	PE	(22:5/18:2)	(22:5)	(18:2)		788.524	C45 H75 O8 N1 P1	1.23028	0.0291971	-0.753004
131	6.909	PE(40:9)+H	PE(40:9)+H	PE	(40:9)	(40:9)			786.507	C45 H73 O8 N1 P1	1.22979	0.0243116	-0.868291
132	9.2115	PC(14:0e/16:0)+HCOO	PC(30:0e)+HCOO	PC	(14:0e/16:0)	(14:0e)	(16:0)		736.55	C39 H79 O9 N1 P1	1.22943	0.0293742	-1.12648
133	7.95	PC(38:7)+H	PC(38:7)+H	PC	(38:7)	(38:7)			804.554	C46 H79 O8 N1 P1	1.2218	0.0258616	-1.4264
134	11.0305	PC(38:4)+H	PC(38:4)+H	PC	(38:4)	(38:4)			810.601	C46 H85 O8 N1 P1	1.21752	0.0267152	-1.21529
135	2.839	LPC(18:1)+HCOO	LPC(18:1)+HCOO	LPC	(18:1)	(18:1)			566.346	C27 H53 O9 N1 P1	1.21533	0.0324205	0.88402
136	8.8715	PC(17:1/20:1)+HCOO	PC(37:2)+HCOO	PC	(17:1/20:1)	(17:1)	(20:1)		844.607	C46 H87 O10 N1 P1	1.20938	0.033761	-0.265089
137	8.455	PC(18:0p/22:6)+HCOO	PC(40:6p)+HCOO	PC	(18:0p/22:6)	(18:0p)	(22:6)		862.597	C49 H85 O9 N1 P1	1.20469	0.0348404	0.550507
138	7.336	PE(16:0/16:1)-H	PE(32:1)-H	PE	(16:0/16:1)	(16:0)	(16:1)		688.492	C37 H71 O8 N1 P1	1.2007	0.0357779	0.767975
139	8.2555	PC(18:0/20:5)+Na	PC(38:5)+Na	PC	(18:0/20:5)	(18:0)	(20:5)		830.567	C46 H82 O8 N1 P1 Na1	1.19884	0.030646	0.602886
140	17.842	TG(18:1/18:2/20:4)+H	TG(56:7)+H	TG	(18:1/18:2/20:4)	(18:1)	(18:2)	(20:4)	905.759	C59 H101 O6	1.19441	0.0316291	0.682067
141	8.307	PC(16:0/18:2)+HCOO	PC(34:2)+HCOO	PC	(16:0/18:2)	(16:0)	(18:2)		802.56	C43 H81 O10 N1 P1	1.19434	0.0372997	0.310298
142	9.2435	PC(16:0/22:4)+HCOO	PC(38:4)+HCOO	PC	(16:0/22:4)	(16:0)	(22:4)		854.592	C47 H85 O10 N1 P1	1.19127	0.0380492	0.466463
143	5.255	PE(20:5/20:5)-H	PE(40:10)-H	PE	(20:5/20:5)	(20:5)	(20:5)		782.477	C45 H69 O8 N1 P1	1.1891	0.0385835	-1.25269
144	7.9375	DG(38:7)+H	DG(38:7)+H	DG	(38:7)	(38:7)			639.498	C41 H67 O5	1.17841	0.0353314	0.830759
145	11.3885	PC(13:1/21:0)+HCOO	PC(34:1)+HCOO	PC	(13:1/21:0)	(13:1)	(21:0)		804.576	C43 H83 O10 N1 P1	1.1784	0.0412884	1.13056
146	6.172	PA(18:1/20:5)-H	PA(38:6)-H	PA	(18:1/20:5)	(18:1)	(20:5)		719.466	C41 H68 O8 N0 P1	1.17487	0.0422033	-1.4104
147	6.1205	PE(34:5p)-H	PE(34:5p)-H	PE	(34:5p)	(34:5p)			692.466	C39 H67 O7 N1 P1	1.17339	0.0425923	-1.30292
148	7.218	PC(30:1e)+HCOO	PC(30:1e)+HCOO	PC	(30:1e)	(30:1e)			734.534	C39 H77 O9 N1 P1	1.1714	0.0431176	-0.960588
149	8.762	PC(19:3/23:4)+HCOO	PC(42:7)+HCOO	PC	(19:3/23:4)	(19:3)	(23:4)		904.607	C51 H87 O10 N1 P1	1.1664	0.044454	0.515452
150	2.711	PC(8:0e/8:0)+HCOO	PC(16:0e)+HCOO	PC	(8:0e/8:0)	(8:0e)	(8:0)		540.331	C25 H51 O9 N1 P1	1.16248	0.045518	1.36121
151	17.998	TG(18:1/18:2/20:5)+H	TG(56:8)+H	TG	(18:1/18:2/20:5)	(18:1)	(18:2)	(20:5)	903.744	C59 H99 O6	1.16227	0.039326	0.453689
152	9.248	PC(10:0p/22:0)+HCOO	PC(32:0p)+HCOO	PC	(10:0p/22:0)	(10:0p)	(22:0)		762.565	C41 H81 O9 N1 P1	1.16161	0.045756	-0.33152
153	9.245	PC(8:0e/24:1)+HCOO	PC(32:1e)+HCOO	PC	(8:0e/24:1)	(8:0e)	(24:1)		762.565	C41 H81 O9 N1 P1	1.16153	0.0457793	-0.335747
154	6.529	PE(17:1/22:6)-H	PE(39:7)-H	PE	(17:1/22:6)	(17:1)	(22:6)		774.508	C44 H73 O8 N1 P1	1.15933	0.0463846	-1.06177
155	9.455	PE(34:0)-H	PE(34:0)-H	PE	(34:0)	(34:0)			718.539	C39 H77 O8 N1 P1	1.1587	0.0465586	-0.417114
156	3.7615	PC(8:0e/10:0)+HCOO	PC(18:0e)+HCOO	PC	(8:0e/10:0)	(8:0e)	(10:0)		568.362	C27 H55 O9 N1 P1	1.15621	0.0472525	0.938626
157	8.012	PC(40:6)+H	PC(40:6)+H	PC	(40:6)	(40:6)			834.601	C48 H85 O8 N1 P1	1.15445	0.0413547	-2.75655
158	10.951	PC(20:0e/20:5)+HCOO	PC(40:5e)+HCOO	PC	(20:0e/20:5)	(20:0e)	(20:5)		866.628	C49 H89 O9 N1 P1	1.14813	0.049548	-0.870352
159	6.5185	PI(34:0/17:0)+K	PI(51:0)+K	PI	(34:0/17:0)	(34:0)	(17:0)		1115.79	C60 H117 O13 N0 P1 K1	1.14123	0.0449273	0.70144
