# Supplementary material for: Growth and Lipidomic Responses of Juvenile Pacific White Shrimp Litopenaeus vannamei to Low Salinity
Source: Front Physiol. 2019 Aug 23;10:1087. doi: 10.3389/fphys.2019.01087 (PMC6716509; doi:10.3389/fphys.2019.01087)
Supplement: TABLE S2 — The raw data of differential lipid metabolites using for pathway analysis in muscle. VIP > 1 and P-values < 0.05 were regarded as the screening condition. m/z is the mass-to-charge ratio of metabolites. FA is the abbreviation of fatty acid and VIP is the abbreviation of variable importance in the projection. [file Table_2.XLSX]

## Sheet: Sheet1
NO.	Retention Time (min)	Lipid Ion	Lipid Group	Class	Fatty Acid	FA 1	FA 2	m/z	Ion Formula	VIP	P-Value	Fold change (3‰/30‰)
1	6.8275	SM(d17:1/15:0)+HCOO	SM(d32:1)+HCOO	SM	(d17:1/15:0)	(d17:1)	(15:0)	719.534	C38 H76 O8 N2 P1	1.89804	0.00260035	-0.812773
2	7.9975	SM(d16:0/18:1)+HCOO	SM(d34:1)+HCOO	SM	(d16:0/18:1)	(d16:0)	(18:1)	747.566	C40 H80 O8 N2 P1	1.88997	0.00288809	-0.815349
3	7.7815	PA(16:0/18:1)-H	PA(34:1)-H	PA	(16:0/18:1)	(16:0)	(18:1)	673.481	C37 H70 O8 N0 P1	1.876	0.003433	-0.633249
4	7.129	PC(16:0/20:5)+HCOO	PC(36:5)+HCOO	PC	(16:0/20:5)	(16:0)	(20:5)	824.545	C45 H79 O10 N1 P1	1.87039	0.00366951	0.341902
5	9.3435	SM(d38:2)+HCOO	SM(d38:2)+HCOO	SM	(d38:2)	(d38:2)		801.613	C44 H86 O8 N2 P1	1.82664	0.00587727	-0.733352
6	7.162	PC(18:2/20:4)+HCOO	PC(38:6)+HCOO	PC	(18:2/20:4)	(18:2)	(20:4)	850.56	C47 H81 O10 N1 P1	1.81775	0.00640969	0.385004
7	7.851	PA(18:1/18:1)-H	PA(36:2)-H	PA	(18:1/18:1)	(18:1)	(18:1)	699.497	C39 H72 O8 N0 P1	1.81748	0.00642676	-0.736979
8	7.9935	SM(d36:2)+HCOO	SM(d36:2)+HCOO	SM	(d36:2)	(d36:2)		773.581	C42 H82 O8 N2 P1	1.81685	0.00646544	-0.642357
9	7.572	PS(28:2/8:0)-H	PS(36:2)-H	PS	(28:2/8:0)	(28:2)	(8:0)	786.529	C42 H77 O10 N1 P1	1.81552	0.00654829	-0.584597
10	5.354	PC(20:5/22:5)+HCOO	PC(42:10)+HCOO	PC	(20:5/22:5)	(20:5)	(22:5)	898.56	C51 H81 O10 N1 P1	1.80996	0.00690091	-1.58893
11	9.119	PC(39:6e)+HCOO	PC(39:6e)+HCOO	PC	(39:6e)	(39:6e)		850.597	C48 H85 O9 N1 P1	1.79409	0.00797421	1.09454
12	6.9645	PE(18:1/22:6)-H	PE(40:7)-H	PE	(18:1/22:6)	(18:1)	(22:6)	788.524	C45 H75 O8 N1 P1	1.78232	0.00883521	-0.544265
13	6.882	PE(17:0/20:5)-H	PE(37:5)-H	PE	(17:0/20:5)	(17:0)	(20:5)	750.508	C42 H73 O8 N1 P1	1.75784	0.0108103	0.617004
14	3.094	LPC(16:0p)+HCOO	LPC(16:0p)+HCOO	LPC	(16:0p)	(16:0p)		524.336	C25 H51 O8 N1 P1	1.72187	0.0141844	-1.01935
15	9.115	PE(34:1p)-H	PE(34:1p)-H	PE	(34:1p)	(34:1p)		700.529	C39 H75 O7 N1 P1	1.7201	0.0143661	-0.330971
16	8.561	PC(20:2/18:2)+HCOO	PC(38:4)+HCOO	PC	(20:2/18:2)	(20:2)	(18:2)	854.592	C47 H85 O10 N1 P1	1.71898	0.0144811	0.39266
17	3.387	LPC(18:0p)+HCOO	LPC(18:0p)+HCOO	LPC	(18:0p)	(18:0p)		552.367	C27 H55 O8 N1 P1	1.71016	0.0154098	2.72287
18	7.941	PC(18:2/18:2)+HCOO	PC(36:4)+HCOO	PC	(18:2/18:2)	(18:2)	(18:2)	826.56	C45 H81 O10 N1 P1	1.69616	0.0169596	0.330097
19	9.2435	PC(16:0/22:4)+HCOO	PC(38:4)+HCOO	PC	(16:0/22:4)	(16:0)	(22:4)	854.592	C47 H85 O10 N1 P1	1.68612	0.0181285	0.552354
20	7.6835	PC(16:0p/20:5)+HCOO	PC(36:5p)+HCOO	PC	(16:0p/20:5)	(16:0p)	(20:5)	808.55	C45 H79 O9 N1 P1	1.66096	0.0212759	0.637103
21	8.081	PE(34:2p)-H	PE(34:2p)-H	PE	(34:2p)	(34:2p)		698.513	C39 H73 O7 N1 P1	1.65719	0.0217747	-0.417688
22	8.678	SM(d17:0/18:1)+HCOO	SM(d35:1)+HCOO	SM	(d17:0/18:1)	(d17:0)	(18:1)	761.581	C41 H82 O8 N2 P1	1.65661	0.0218526	-0.888224
23	10.54	PC(17:0/20:2)+HCOO	PC(37:2)+HCOO	PC	(17:0/20:2)	(17:0)	(20:2)	844.607	C46 H87 O10 N1 P1	1.65077	0.0226412	0.729813
24	7.783	PE(17:0/20:4)-H	PE(37:4)-H	PE	(17:0/20:4)	(17:0)	(20:4)	752.524	C42 H75 O8 N1 P1	1.64673	0.0231974	0.514972
25	7.3935	SM(d15:0/18:1)+HCOO	SM(d33:1)+HCOO	SM	(d15:0/18:1)	(d15:0)	(18:1)	733.55	C39 H78 O8 N2 P1	1.64633	0.0232532	-0.85134
26	9.248	PC(10:0p/22:0)+HCOO	PC(32:0p)+HCOO	PC	(10:0p/22:0)	(10:0p)	(22:0)	762.565	C41 H81 O9 N1 P1	1.62222	0.0267507	-0.294773
27	9.0565	PE(32:0p)-H	PE(32:0p)-H	PE	(32:0p)	(32:0p)		674.513	C37 H73 O7 N1 P1	1.61768	0.0274433	-0.375961
28	7.739	PC(14:0p/23:5)+HCOO	PC(37:5p)+HCOO	PC	(14:0p/23:5)	(14:0p)	(23:5)	822.565	C46 H81 O9 N1 P1	1.5803	0.0335709	0.682776
29	6.16	PC(14:0/20:5)+HCOO	PC(34:5)+HCOO	PC	(14:0/20:5)	(14:0)	(20:5)	796.513	C43 H75 O10 N1 P1	1.57944	0.033721	0.610786
30	7.733	PC(15:0/18:2)+HCOO	PC(33:2)+HCOO	PC	(15:0/18:2)	(15:0)	(18:2)	788.545	C42 H79 O10 N1 P1	1.57769	0.0340272	0.442639
31	9.3035	PE(36:2p)-H	PE(36:2p)-H	PE	(36:2p)	(36:2p)		726.544	C41 H77 O7 N1 P1	1.5725	0.0349451	-0.409722
32	7.246	PE(34:3p)-H	PE(34:3p)-H	PE	(34:3p)	(34:3p)		696.497	C39 H71 O7 N1 P1	1.56593	0.0361303	-0.45237
33	7.925	PE(18:0/22:6)-H	PE(40:6)-H	PE	(18:0/22:6)	(18:0)	(22:6)	790.539	C45 H77 O8 N1 P1	1.56283	0.0366966	-0.420802
34	9.2115	PC(14:0e/16:0)+HCOO	PC(30:0e)+HCOO	PC	(14:0e/16:0)	(14:0e)	(16:0)	736.55	C39 H79 O9 N1 P1	1.54999	0.0391039	-0.827069
35	11.944	PC(14:0/21:0)+HCOO	PC(35:0)+HCOO	PC	(14:0/21:0)	(14:0)	(21:0)	820.607	C44 H87 O10 N1 P1	1.53881	0.0412767	0.917906
36	7.842	PC(17:1/18:2)+HCOO	PC(35:3)+HCOO	PC	(17:1/18:2)	(17:1)	(18:2)	814.56	C44 H81 O10 N1 P1	1.52137	0.0448074	0.237548
37	8.1055	PC(16:0p/22:6)+HCOO	PC(38:6p)+HCOO	PC	(16:0p/22:6)	(16:0p)	(22:6)	834.565	C47 H81 O9 N1 P1	1.50232	0.0488685	1.06742
